# Supplementary material for: Exploring the impact of a brief positive experience on dogs’ performance and stress resilience during a learning task
Source: PLoS One. 2025 Jun 23;20(6):e0326368. doi: 10.1371/journal.pone.0326368 (PMC12185004; doi:10.1371/journal.pone.0326368)
Supplement: S1 Dataset — (XLSX) [file pone.0326368.s001.xlsx]

## Sheet: Disruption phase
S1 Dataset. Raw data used for the analyses
Dog ID	Latency to first touch	Number of touches	Holistic stress level assessment	Average stress score/time bin	Barking % of time bins	Sitting % of time bins	Lying down % of time bins	Door proximity % of time bins	Owner/handler proximity % of time bins	Experimenter proximity (no task) % of time bins	Gazing at owner/handler % of time bins	Gazing at Experimenter (no task) % of time bins	Physical contact owner % of time bins	Physical contact handler % of time bins	Physical contact Experimenter (no task) % of time bins	Gazing at car % of time bins	Retreating car % of time bins	Approaching car (no task) % of time bins	Startle % of time bins	Car proximity % of time bins	On task behaviours % of time bins
Experimental group
E1	85	1	1	1.125	0	0	0	8.33333	41.6667	0	29.1667	45.8333	0	0	0	83.3333	25	16.6667	0	0	4.16667
E3	53	1	3	0	100	0	0	0	0	8.33333	16.6667	16.6667	0	0	0	100	50	20.8333	8.33333	0	4.16667
E6	85	3	3	2.20833	0	0	0	0	25	8.33333	12.5	25	4.16667	0	0	100	54.1667	33.3333	25	0	29.1667
E7	120	0	2	1.08333	0	0	0	4.16667	87.5	8.33333	41.6667	41.6667	20.8333	0	0	75	8.33333	0	0	0	0
E8	17	10	1	1.04167	0	0	0	0	0	0	20.8333	0	0	0	0	41.6667	8.33333	4.16667	0	0	91.6667
E10	40	10	2	0.791667	0	0	0	12.5	25	12.5	25	12.5	0	0	0	66.6667	12.5	4.16667	0	0	58.3333
E11	9	7	1	0.5	0	0	0	0	25	12.5	37.5	29.1667	4.16667	4.16667	0	37.5	20.8333	0	0	0	45.8333
E12	8	11	0	0	0	0	0	0	0	16.6667	8.33333	20.8333	0	0	4.16667	25	0	0	0	0	79.1667
E13	5	16	0	0.0416667	0	66.6667	0	0	0	0	8.33333	4.16667	0	0	0	29.1667	0	0	0	0	100
E15	4	12	0	0.0416667	0	0	0	0	8.33333	0	12.5	0	0	4.16667	0	20.8333	8.33333	4.16667	0	0	95.8333
E16	120	0	3	0.818182	45.4545	0	0	0	72.7273	27.2727	18.1818	0	9.09091	0	0	100	27.2727	18.1818	9.09091	0	0
E17	86	4	2	0.125	16.6667	16.6667	0	16.6667	12.5	16.6667	41.6667	20.8333	0	4.16667	4.16667	62.5	29.1667	37.5	0	8.33333	29.1667
E18	23	8	0	1.04167	0	0	0	8.33333	8.33333	0	25	12.5	0	0	0	66.6667	8.33333	4.16667	0	0	66.6667
E19	24	11	2	0.791667	8.33333	29.1667	0	0	0	0	0	0	0	0	0	25	8.33333	12.5	0	8.33333	83.3333
E22	6	2	3	2.04167	0	12.5	0	0	79.1667	0	37.5	25	45.8333	29.1667	0	79.1667	12.5	16.6667	8.33333	0	8.33333
E23	11	13	0	0	0	8.33333	0	0	0	0	4.16667	0	0	0	0	29.1667	4.16667	8.33333	4.16667	8.33333	87.5
E24	10	19	1	1.125	12.5	0	0	0	0	0	0	4.16667	0	0	4.16667	54.1667	0	0	0	0	95.8333
E25	32	12	2	1.5	0	0	20.8333	0	25	0	16.6667	4.16667	4.16667	0	0	29.1667	4.16667	0	4.16667	0	79.1667
E26	16	17	0	1.04167	0	16.6667	0	0	0	0	8.33333	8.33333	0	0	0	25	4.16667	8.33333	0	0	91.6667
E27	34	11	2	0.875	0	20.8333	0	0	0	4.16667	0	0	0	0	0	75	16.6667	16.6667	0	0	75
Control group
C2	8	11	1	0.791667	0	66.6667	0	4.16667	0	25	8.33333	16.6667	0	0	0	29.1667	12.5	4.16667	8.33333	0	79.1667
C3	3	16	1	0.416667	0	0	0	0	0	8.33333	0	4.16667	0	0	4.16667	70.8333	8.33333	8.33333	0	0	83.3333
C4	3	23	0	0.0416667	0	66.6667	0	0	0	0	4.16667	0	0	0	0	16.6667	0	0	0	0	100
C5	13	11	0	0.0416667	0	41.6667	0	0	0	0	0	0	0	0	0	70.8333	0	0	0	0	87.5
C6	14	8	0	0.208333	8.33333	33.3333	0	4.16667	0	20.8333	12.5	45.8333	0	0	12.5	37.5	8.33333	4.16667	8.33333	4.16667	41.6667
C7	2	16	0	0.166667	0	29.1667	0	0	0	0	4.16667	4.16667	0	0	0	20.8333	0	0	0	0	95.8333
C8	32	3	1	0.25	4.16667	20.8333	25	0	0	62.5	16.6667	45.8333	0	0	0	91.6667	8.33333	4.16667	0	0	25
C9	5	16	1	0.166667	0	0	0	0	4.16667	4.16667	4.16667	4.16667	4.16667	0	0	33.3333	8.33333	0	0	0	95.8333
C11	6	16	0	0.208333	4.16667	4.16667	0	0	0	0	0	4.16667	0	0	0	29.1667	0	0	4.16667	0	100
C12	5	16	0	0	0	0	0	0	0	0	12.5	8.33333	0	0	0	33.3333	0	0	4.16667	0	100
C13	6	18	0	0.0416667	0	0	0	0	0	0	0	0	0	0	0	50	0	0	0	0	100
C14	32	10	2	0.291667	29.1667	4.16667	0	0	16.6667	16.6667	33.3333	4.16667	4.16667	4.16667	0	83.3333	16.6667	16.6667	0	0	54.1667
C17	18	6	0	0.0416667	0	0	0	0	0	41.6667	25	41.6667	0	0	4.16667	54.1667	8.33333	8.33333	0	0	50
C18	39	12	1	0.25	0	0	0	0	8.33333	4.16667	12.5	4.16667	0	4.16667	0	70.8333	16.6667	25	0	8.33333	70.8333
C19	21	6	1	0.708333	0	4.16667	0	0	0	45.8333	16.6667	33.3333	0	4.16667	20.8333	25	8.33333	8.33333	4.16667	4.16667	41.6667
C20	36	11	1	0.833333	0	45.8333	0	4.16667	12.5	0	20.8333	8.33333	4.16667	8.33333	0	25	12.5	12.5	0	0	66.6667
C22	38	11	1	1.04167	0	4.16667	0	0	4.16667	0	8.33333	0	4.16667	0	0	37.5	12.5	12.5	0	20.8333	70.8333
C23	106	2	0	0.75	0	54.1667	45.8333	0	0	91.6667	50	29.1667	0	0	0	33.3333	0	0	0	0	12.5
C24	4	19	0	0.666667	0	12.5	0	0	0	0	8.33333	0	0	0	4.16667	12.5	4.16667	0	0	0	95.8333
C25	11	11	0	0.708333	0	0	0	0	0	8.33333	37.5	8.33333	0	0	0	16.6667	0	0	0	0	79.1667

## Sheet: Learnig phase
Dog ID	Treat (1 allergy, 2 hot dog)	Number of touches needed to acquisition	Number of no-choices	Number of assisted trials	Latency to acquire the behaviour (s)	Average stress score/time bin	Barking % of time bins	Sitting % of time bins	Lying down % of time bins	Door proximity % of time bins	Owner/handler proximity % of time bins	Gazing at owner/handler % of time bins	Physical contact owner % of time bins	Physical contact handler % of time bins
Experimental group
E1	1	23	9	3	N/A	0.767857	0	8.03571	3.57143	3.57143	6.25	22.3214	0.892857	1.78571
E3	1	6	0	0	54	0.0909091	0	54.5455	0	0	0	0	0	0
E6	1	24	2	0	244	1.85714	0	2.04082	0	0	6.12245	12.2449	2.04082	2.04082
E7	2	22	6	1	285	0.157895	0	0	0	1.75439	14.0351	22.807	0	8.77193
E8	2	17	6	0	258	0.921569	0	1.96078	0	3.92157	5.88235	31.3725	1.96078	0
E10	2	14	4	2	179	0.405405	0	10.8108	0	2.7027	8.10811	18.9189	0	0
E11	1	6	0	0	44	0	0	22.2222	0	0	0	0	0	0
E12	2	13	7	2	221	0	0	0	0	4.54545	2.27273	4.54545	0	0
E13	2	18	4	1	206	0	0	66.6667	2.38095	0	0	0	0	0
E15	2	22	2	1	371	0.0133333	0	0	0	0	17.3333	25.3333	1.33333	0
E16	1	17	4	2	307	0.135135	5.40541	2.7027	0	14.8649	5.40541	16.2162	1.35135	0
E17	2	19	8	2	363	0.0810811	2.7027	25.6757	0	5.40541	5.40541	17.5676	0	1.35135
E18	2	19	7	2	N/A	0.0793651	3.1746	3.1746	0	1.5873	11.1111	17.4603	3.1746	0
E19	2	19	0	0	185	1.02778	0	41.6667	8.33333	0	0	2.77778	0	0
E22	2	18	4	4	203	1.09756	0	0	0	7.31707	9.7561	17.0732	0	2.43902
E23	2	27	2	0	274	0.0178571	0	0	0	0	3.57143	17.8571	1.78571	3.57143
E24	1	7	0	0	40	1	0	0	0	0	0	0	0	0
E25	2	28	7	2	338	0.852941	0	48.5294	0	0	0	13.2353	0	0
E26	2	14	4	0	148	1.03333	0	36.6667	3.33333	0	0	6.66667	0	0
E27	2	7	2	1	81	0.823529	0	0	0	11.7647	11.7647	17.6471	5.88235	0
Control group
C2	1	6	0	0	41	0.4	0	50	0	0	0	0	0	0
C3	1	6	0	0	32	0	0	0	0	0	0	0	0	0
C4	1	8	1	0	80	0.2	0	46.67	0	0	0	0	0	0
C5	1	18	2	1	225	0	0	26.09	0	0	0	13.04	0	0
C6	2	31	9	3	489	0.04	1.1	23.1	0	0	11	14.28	4.39	4.39
C7	2	6	0	0	44	0.22	0	77.78	0	0	0	0	0	0
C8	1	10	0	0	96	0.26	0	21.05	0	0	0	5.26	0	0
C9	2	6	0	0	40	0	0	0	0	0	0	0	0	0
C11	2	13	4	1	165	0.38	11.76	5.88	0	0	2.94	2.94	0	2.94
C12	2	6	0	0	36	0	0	0	0	0	0	11.11	0	0
C13	2	18	11	3	296	0.12	0	0	0	6.67	25	23.33	1.67	3.33
C14	2	20	7	2	332	0.15	0	21.62	8.11	2.7	5.41	29.73	4.05	0
C17	2	20	8	1	433	0.03	0	0	0	0	3.45	16.09	2.3	0
C18	1	10	2	1	103	0.24	0	14.29	0	0	0	9.52	0	0
C19	2	6	0	0	40	0.333333	0	11.1111	0	0	0	0	0	0
C20	2	9	2	0	101	0.857143	0	33.3333	0	0	33.3333	28.5714	19.0476	0
C22	2	22	5	1	327	0.189189	1.35135	12.1622	0	1.35135	8.10811	13.5135	4.05405	2.7027
C23	1	17	3	1	175	0.294118	0	85.2941	0	0	0	2.94118	0	0
C24	2	8	0	0	48	0.0909091	0	72.7273	0	0	0	0	0	0
C25	2	25	2	1	248	0.82	0	10	2	0	0	12	0	0

## Sheet: C-BARQ
S1 Dataset. Raw data used for the analyses
Dog ID	Training & Obedience	Fear & Anxiety	Non-social fear	Attachment
Experimental group
E1	0	1	0.833333	2
E3	1	2.45	1	2.33333
E6	7	2.11667	0.666667	1.5
E7	3.5	4.83333	1.83333	3
E8	3.625	1.25	0.5	2
E10	2.75	7.53333	1.83333	2.5
E11	3	3.83333	2.33333	1.5
E12	2.125	5.43333	1.83333	1.66667
E13	3.625	3.6	1	1.5
E15	2.5	4.36667	0.166667	2.16667
E16	2.625	9.11667	2.16667	4
E17	2	4.66667	1.66667	1.83333
E18	3	1.51667	0.166667	1.83333
E19	3	0.733333	0.333333	2
E22	2.375	2.6	0.666667	3.16667
E23	2.5	1.4	0.5	1.16667
E24	2.875	6.01667	2.16667	2.66667
E25	2.875	3.3	1	2.5
E26	2.375	1.83333	1.33333	2.5
E27	2.875	2.13333	0.833333	2.33333
Control group
C2	2.625	5.26667	1.16667	2
C3	2.125	5.46667	1.66667	2.5
C4	3.5	1.61667	0.166667	2.5
C5	2.5	6.66667	1.66667	2.33333
C6	3.125	5	1.5	3.66667
C7	3.5	1.58333	0.333333	2.66667
C8	2.5	9.45	2.5	2.5
C9	1.625	4.7	1.5	2
C11	2.25	6.85	0.5	2.66667
C12	2.75	5.15	0.5	3.5
C13	2.25	6.98333	1.33333	2.16667
C14	2.625	2.16667	0.666667	2.16667
C17	1.75	0.916667	0.666667	1.83333
C18	3.28571	3.86667	0.666667	3
C19	2.375	2.83333	0.833333	3.16667
C20	2.25	3.91667	0.666667	3.33333
C22	2.875	3.73333	0.333333	2.5
C23	2.5	1.85	0.5	1.5
C24	2.625	2.46667	0.166667	0.666667
C25	2.625	0.166667	0.166667	2.16667
